# Supplementary material for: Solvation, Cancer Cell Photoinactivation and the Interaction of Chlorin Photosensitizers with a Potential Passive Carrier Non-Ionic Surfactant Tween 80
Source: Int J Mol Sci. 2022 May 10;23(10):5294. doi: 10.3390/ijms23105294 (PMC9140634; doi:10.3390/ijms23105294)
Supplement: Supplementary file 1 [file ijms-23-05294-s001.zip]

Archive with 1 entries (1 files):
- ijms-1707113-supplementary.pdf
